# Supplementary material for: Electronic Cigarette Use and Sleep Quality Among Young Adults in Jazan, Saudi Arabia: A Community-Based Cross-Sectional Study
Source: Healthcare (Basel). 2026 Jul 10;14(14):2068. doi: 10.3390/healthcare14142068 (PMC13411711; doi:10.3390/healthcare14142068)
Supplement: Supplementary file 1 [file healthcare-14-02068-s001.zip]

Archive with 1 entries (1 files):
- healthcare-4299205-supplementary.pdf
